# Supplementary material for: Imidazo-Pyrazole-Loaded Palmitic Acid and Polystyrene-Based Nanoparticles: Synthesis, Characterization and Antiproliferative Activity on Chemo-Resistant Human Neuroblastoma Cells
Source: Int J Mol Sci. 2023 Oct 9;24(19):15027. doi: 10.3390/ijms241915027 (PMC10573130; doi:10.3390/ijms241915027)
Supplement: Supplementary file 1 [file ijms-24-15027-s001.zip]

Archive with 1 entries (1 files):
- ijms-2628739-supplementary.pdf
